# Supplementary material for: Toxoplasma gondii gra5 deletion mutant protects hosts against Toxoplasma gondii infection and breast tumors
Source: Front Immunol. 2023 Jun 23;14:1173379. doi: 10.3389/fimmu.2023.1173379 (PMC10327641; doi:10.3389/fimmu.2023.1173379)
Supplement: Supplementary file 1 [file DataSheet_1.zip]

Archive with 8 entries (7 files):
- supplementary information/
- supplementary information/Fig S1.jpg.jpg
- supplementary information/Fig S2.jpg.jpg
- supplementary information/Fig S3.jpg.jpg
- supplementary information/Fig S4.jpg.jpg
- supplementary information/Fig S5.jpg.jpg
- supplementary information/Fig S6.jpg.jpg
- supplementary information/supplementary information.docx
